# Supplementary material for: Use of Near-Infrared Spectroscopy to Discriminate DFD Beef and Predict Meat Quality Traits in Autochthonous Breeds
Source: Foods. 2022 Oct 20;11(20):3274. doi: 10.3390/foods11203274 (PMC9601313; doi:10.3390/foods11203274)
Supplement: Supplementary file 1 [file foods-11-03274-s001.zip]

Archive with 1 entries (1 files):
- foods-1877945-supplementary.pdf
